# Supplementary material for: Proteasome inhibitors restore the STAT1 pathway and enhance the expression of MHC class I on human colon cancer cells
Source: J Biomed Sci. 2021 Nov 10;28:75. doi: 10.1186/s12929-021-00769-9 (PMC8579664; doi:10.1186/s12929-021-00769-9)
Supplement: Supplementary file 1 — Additional file 1: Raw data of the PerkinElmer Opal multiplex analysis from 60 samples. The analysis was summarized in Table 1. [file 12929_2021_769_MOESM1_ESM.xlsx]

## Sheet: Sheet1
STAT1																																				*
Tissue Categories	Phenotype	S-1626333	S-1720923	S-1723229	S-1723608	S-1725588	S-1727078	S-1727299	S-1729058	S-1732175	S-1732386	S-1734849	S-1736408	S-1736674	S-1740304	S-1755037	S-1803398	S-1807132	S-1810265	S-1811679	S-1818804	S-1820613	S-1824357	S-1826011	S-1826906	S-1827729	S-1828329	S-1830806	S-1831647	S-1833760	S-1843540	S-1845354	S-1845753	S-1846618	S-1849414	S-1852803	S-1853049	S-1853984	S-1855215	S-1855736	S-1855996	S-1900292	S-1903749	S-1904096	S-1904104	S-1905508	S-1907235	S-1907382	S-1907392
All	All	181879	1099257	205817	229025	472373	438733	340119	361635	364605	325330	375691	722845	379238	180690	181633	47853	331708	1109372	251598	711621	114420	719555	187717	258851	99991	673602	442031	521710	612074	368423	411726	712650	531378	662563	178436	696529	1116408	678390	454579	313694	201868	1058480	355919	547955	104462	441901	531266	485667
	others	161149	1033105	201514	226278	463277	438538	339459	354573	356110	315335	349969	682143	375938	178992	173547	37054	325867	1103023	224172	670329	114103	679200	181691	186780	99312	663176	439652	482110	608766	362548	409758	695463	526330	660728	178222	693808	1114825	677577	452850	308575	190013	1057426	354510	547445	104169	438013	529861	476136
	STAT-1	20707	66070	4282	2272	9030	135	621	7032	8462	9960	25669	40592	3260	1676	8066	10794	5807	6238	27401	41219	312	40292	6000	72045	674	10347	2348	39551	3260	5850	1913	17089	4995	1734	201	2622	1448	742	1684	5079	11833	899	1365	300	284	3854	1333	9483
Empty	All	94	115	155	105	65	337	294	42	144	10239	52	5	954	2408	72	5	15	243	46	26	32	31	6148	0	0	203	164	39	16	1343	182	228	1188	2111	812	2368	1143	991	209	674	28	845	4189	10261	139	9700	189	283
	others	92	115	151	97	65	337	293	42	137	10238	24	5	953	2406	72	4	15	243	42	26	32	31	6146	0	0	203	164	39	16	1343	182	228	1188	2110	812	2368	1142	991	209	667	28	842	4175	10242	139	9700	189	280
	STAT-1	2	0	4	8	0	0	1	0	7	0	28	0	1	1	0	0	0	0	4	0	0	0	0	0	0	0	0	0	0	0	0	0	0	0	0	0	0	0	0	7	0	0	12	10	0	0	0	3
Non-tumor	All	16264	249820	124486	109193	318944	276251	336470	120568	60588	187156	36207	142604	250985	56556	48619	1167	124197	329861	131337	62368	48378	146927	82692	20419	48048	78039	270173	93790	272455	154744	190478	232823	217621	411168	126385	304313	1020313	470167	337308	267022	125488	280315	296546	525098	69523	395830	418556	234583
	others	15882	244653	122802	108485	314986	276125	335829	119880	59723	182712	35121	136912	250423	55949	47962	1151	123961	328616	129187	61577	48251	142268	82490	20183	47827	77785	269088	91150	270926	153323	189889	230366	214990	410527	126181	303139	1018749	469516	335615	262863	115483	279785	295694	524672	69295	393106	417596	228629
	STAT-1	378	5147	1673	702	3909	92	602	677	855	4425	1083	5681	545	599	653	16	224	1203	2139	784	125	4645	189	232	219	248	1060	2632	1505	1417	557	2428	2608	588	194	1138	1438	597	1661	4120	9993	479	816	231	221	2692	906	5934
Tumor	All	165521	849322	81176	119727	153364	162145	3355	241025	303873	127935	339432	580236	127299	121726	132942	46681	207496	779268	120215	648227	66010	572597	98877	238432	51943	595360	171694	427881	339603	212336	221066	479599	312569	249284	51239	389848	94952	207232	117062	45998	76352	777320	55184	12596	34800	36371	112521	250801
	others	145175	788337	78561	117696	148226	162076	3337	234651	296250	122385	314824	545226	124562	120637	125513	35899	201891	774164	94943	608726	65820	536901	93055	166597	51485	585188	170400	390921	337824	207882	219687	464869	310152	248091	51229	388301	94934	207070	117026	45045	74502	776799	54641	12531	34735	35207	112076	247227
	STAT-1	20327	60923	2605	2012	5121	43	18	6355	7600	5535	24558	34911	2714	1076	7413	10778	5583	5035	25258	40435	187	35647	5811	71813	455	10099	1288	36919	1755	4433	1356	14661	2387	1146	7	1484	10	145	23	952	1840	420	537	59	63	1162	427	3546
		S-1626333	S-1720923	S-1723229	S-1723608	S-1725588	S-1727078	S-1727299	S-1729058	S-1732175	S-1732386	S-1734849	S-1736408	S-1736674	S-1740304	S-1755037	S-1803398	S-1807132	S-1810265	S-1811679	S-1818804	S-1820613	S-1824357	S-1826011	S-1826906	S-1827729	S-1828329	S-1830806	S-1831647	S-1833760	S-1843540	S-1845354	S-1845753	S-1846618	S-1849414	S-1852803	S-1853049	S-1853984	S-1855215	S-1855736	S-1855996	S-1900292	S-1903749	S-1904096	S-1904104	S-1905508	S-1907235	S-1907382	S-1907392
Non-tumor	STAT-1	0.0232415	0.0206028	0.0134393	0.00642898	0.0122561	0.00033303	0.00178916	0.00561509	0.0141117	0.0236434	0.0299113	0.0398376	0.00217144	0.0105913	0.013431	0.0137104	0.00180359	0.00364699	0.0162863	0.0125705	0.00258382	0.0316143	0.00228559	0.011362	0.00455794	0.0031779	0.00392341	0.0280627	0.00552385	0.00915706	0.00292422	0.0104285	0.0119841	0.00143007	0.00153499	0.00373957	0.00140937	0.00126976	0.00492428	0.0154294	0.0796331	0.00170879	0.00275168	0.000439918	0.0031788	0.0068009	0.00216458	0.025296
Tumor	STAT-1	0.122806	0.0717313	0.0320908	0.0168049	0.0333911	0.000265195	0.00536513	0.0263666	0.0250104	0.0432642	0.0723503	0.0601669	0.0213199	0.00883952	0.0557612	0.230886	0.0269065	0.00646119	0.210107	0.0623778	0.0028329	0.062255	0.05877	0.301189	0.0087596	0.0169628	0.00750172	0.0862833	0.0051678	0.0208773	0.00613391	0.0305693	0.00763671	0.00459717	0.000136615	0.00380661	0.000105316	0.000699699	0.000196477	0.0206966	0.0240989	0.000540318	0.00973108	0.00468403	0.00181034	0.0319485	0.00379485	0.0141387
PD-L1
Tissue category	Phenotype	S-1626333	S-1720923	S-1723229	S-1723608	S-1725588	S-1727078	S-1727299	S-1729058	S-1732175	S-1732386	S-1734849	S-1736408	S-1736674	S-1740304	S-1755037	S-1803398	S-1807132	S-1810265	S-1811679	S-1818804	S-1820613	S-1824357	S-1826011	S-1826906	S-1827729	S-1828329	S-1830806	S-1831647	S-1833760	S-1843540	S-1845354	S-1845753	S-1846618	S-1849414	S-1852803	S-1853049	S-1853984	S-1855215	S-1855736	S-1855996	S-1900292	S-1903749	S-1904096	S-1904104	S-1905508	S-1907235	S-1907382	S-1907392
All	All	181879	1099257	205817	229025	472373	438733	340119	361635	364605	325330	375691	722845	379238	180690	181633	47853	331708	1109372	251598	711621	114420	719555	187717	258851	99991	673602	442031	521710	612074	368423	411726	712650	531378	662563	178436	696529	1116408	678390	454579	313694	201868	1058480	355919	547955	358817	441901	531266	485667
	Others	149663	983687	185806	226624	457476	438412	339837	360199	356300	324742	188903	313289	378403	178750	175246	43794	324771	1095211	244149	707591	113724	699264	187330	65970	98547	666549	413160	379090	611296	359516	410290	682142	530701	662305	178130	685508	1115938	676460	453228	311809	195569	1056888	354582	547606	357803	439700	530502	485042
	PD-L1	32193	115488	19990	2376	14831	261	243	1406	8272	553	186735	409446	795	1918	6367	4054	6903	14050	7424	3957	691	20228	361	192855	1439	6974	28840	142571	730	8882	1381	30410	624	157	293	10922	335	1859	1306	1845	6277	1437	1293	139	972	2167	692	577
Empty	All	94	115	155	105	65	337	294	42	144	10239	52	5	954	2408	72	5	15	243	46	26	32	31	6148	0	0	203	164	39	16	1343	182	228	1188	2111	812	2368	1143	991	209	674	28	845	4189	10261	8131	9700	189	283
	Others	30	115	155	105	65	337	294	42	137	10238	24	5	954	2407	72	4	15	243	46	26	32	31	6146	0	0	203	163	39	16	1343	182	228	1188	2110	812	2362	1142	991	209	674	28	842	4187	10251	8129	9700	189	283
	PD-L1	64	0	0	0	0	0	0	0	7	0	28	0	0	0	0	0	0	0	0	0	0	0	0	0	0	0	1	0	0	0	0	0	0	0	0	6	0	0	0	0	0	0	0	1	0	0	0	0
Non-tumor	All	16264	249820	124486	109193	318944	276251	336470	120568	60588	187156	36207	142604	250985	56556	48619	1167	124197	329861	131337	62368	48378	146927	82692	20419	48048	78039	270173	93790	272455	154744	190478	232823	217621	411168	126385	304313	1020313	470167	337308	267022	125488	280315	296546	525098	266963	395830	418556	234583
	Others	15797	238063	122656	108850	313921	276090	336215	120428	60187	186969	35235	107454	250590	56015	48383	1167	123672	329139	130443	62221	48174	146020	82624	19029	47745	77755	263285	90804	272031	152578	190242	231374	217400	410977	126211	302357	1019910	468858	336474	265717	123831	279920	295964	524881	266150	394785	418032	234341
	PD-L1	463	11737	1819	337	4974	127	216	129	391	168	969	35139	378	533	232	0	513	680	883	140	202	893	55	1386	301	278	6863	2978	400	2162	204	1420	198	138	164	1920	277	1255	802	1266	1645	344	546	22	780	1013	470	222
Tumor	All	165521	849322	81176	119727	153364	162145	3355	241025	303873	127935	339432	580236	127299	121726	132942	46681	207496	779268	120215	649227	66010	572597	98877	238432	51943	595360	171694	427881	339603	212336	221066	479599	312569	249284	51239	389848	94952	207232	117062	45998	76352	777320	55184	12596	83723	36371	112521	250801
	Others	133836	745509	62995	117669	143490	161985	3328	239729	295976	127535	153644	205830	126859	120328	126791	42623	201084	765829	113660	645344	65518	553213	98560	46941	50802	588591	149712	288247	339249	205595	219866	450540	312113	249218	51107	380789	94886	206611	116545	45418	71710	776126	54431	12474	83524	35215	112281	250418
	PD-L1	31666	103751	18171	2039	9857	134	27	1277	7874	385	185738	374307	417	1385	6135	4054	6390	13370	6541	3817	489	19335	306	191469	1138	6696	21976	139593	330	6720	1177	28990	426	19	129	8996	58	604	504	579	4632	1093	747	116	192	1154	222	355
		S-1626333	S-1720923	S-1723229	S-1723608	S-1725588	S-1727078	S-1727299	S-1729058	S-1732175	S-1732386	S-1734849	S-1736408	S-1736674	S-1740304	S-1755037	S-1803398	S-1807132	S-1810265	S-1811679	S-1818804	S-1820613	S-1824357	S-1826011	S-1826906	S-1827729	S-1828329	S-1830806	S-1831647	S-1833760	S-1843540	S-1845354	S-1845753	S-1846618	S-1849414	S-1852803	S-1853049	S-1853984	S-1855215	S-1855736	S-1855996	S-1900292	S-1903749	S-1904096	S-1904104	S-1905508	S-1907235	S-1907382	S-1907392
Non-tumor	PD-L1	0.0284678	0.0469818	0.0146121	0.00308628	0.0155952	0.000459727	0.000641959	0.00106994	0.00645342	0.000897647	0.0267628	0.24641	0.00150607	0.00942429	0.0047718	0	0.00413053	0.00206147	0.00672316	0.00224474	0.00417545	0.00607785	0.000665119	0.067878	0.00626457	0.00356232	0.0254022	0.0317518	0.00146813	0.0139715	0.00107099	0.00609905	0.000909839	0.000335629	0.00129762	0.00630929	0.000271485	0.00266926	0.00237765	0.00474118	0.0131088	0.00122719	0.0018412	4.18969e-05	0.00292175	0.00255918	0.00112291	0.00094636
Tumor	PD-L1	0.191311	0.191311	0.223847	0.0170304	0.0642719	0.000826421	0.00804769	0.00529821	0.0259121	0.00300934	0.547202	0.645094	0.00327575	0.011378	0.0461479	0.0868448	0.0307958	0.0171571	0.0544108	0.0058793	0.00740797	0.0337672	0.00309475	0.803034	0.0219086	0.011247	0.127995	0.326243	0.000971723	0.031648	0.0053242	0.0604463	0.0013629	7.62183e-05	0.00251761	0.0230757	0.000610835	0.00291461	0.00430541	0.0125875	0.0606664	0.00140611	0.0135365	0.00920927	0.00229328	0.0317286	0.00197297	0.00141546
MHC-I
Tissue category	Phenotype	S-1626333	S-1720923	S-1723229	S-1723608	S-1725588	S-1727078	S-1727299	S-1729058	S-1732175	S-1732386	S-1734849	S-1736408	S-1736674	S-1740304	S-1755037	S-1803398	S-1807132	S-1810265	S-1811679	S-1818804	S-1820613	S-1824357	S-1826011	S-1826906	S-1827729	S-1828329	S-1830806	S-1831647	S-1833760	S-1843540	S-1845354	S-1845753	S-1846618	S-1849414	S-1852803	S-1853049	S-1853984	S-1855215	S-1855736	S-1855996	S-1900292	S-1903749	S-1904096	S-1904104	S-1905508	S-1907235	S-1907382	S-1907392
All	All	181879	1099257	205817	229025	472373	438733	340119	361635	364605	325330	375691	722845	379238	180690	181633	47853	331708	1109372	251598	711621	114420	719555	187717	258851	99991	673602	442031	521710	612074	368423	411726	712650	531378	662563	178436	696529	1116408	678390	454579	313694	201868	1058480	355919	547955	358817	441901	531266	485667
	Others	10073	104922	23259	35350	170153	237719	182187	53923	29930	24501	11070	4795	58660	57535	18516	382	38957	172522	31082	12332	49837	13343	78317	6581	31128	124714	107775	55333	33154	18753	83451	275131	107107	555843	127523	288568	870648	470643	417526	129393	57877	703150	249664	500348	205284	297860	121208	106502
	MHC-I	171783	994253	182537	193650	302154	200954	157893	307682	334642	300794	364568	717940	320538	123133	163097	47466	292717	936739	220491	699216	64578	706149	109374	252244	68858	548809	334225	466328	578872	349645	328220	437421	424218	106619	50900	407862	245625	207676	37008	184261	143969	355175	106211	47397	153491	144007	409986	379117
Empty	All	94	115	155	105	65	337	294	42	144	10239	52	5	954	2408	72	5	15	243	46	26	32	31	6148	0	0	203	164	39	16	1343	182	228	1188	2111	812	2368	1143	991	209	674	28	845	4189	10261	8131	9700	189	283
	Others	0	74	71	20	39	332	260	37	117	65	22	2	937	1096	65	3	11	202	34	5	29	12	34	0	0	167	135	32	11	434	139	193	977	1962	812	1823	1114	962	208	484	28	760	3083	10016	6763	9611	144	128
	MHC-I	94	41	84	85	26	5	34	5	27	10173	30	3	17	1311	7	1	4	41	12	21	3	19	6112	0	0	36	29	7	5	909	43	35	211	148	0	545	28	29	1	190	0	82	1104	236	1366	89	45	155
Non-tumor	All	16264	249820	124486	109193	318944	276251	336470	1200568	60588	187156	36207	142604	250985	56556	48619	1167	124197	329861	131337	62368	48378	146927	82692	20419	48048	78039	270173	93790	272455	154744	190478	232823	217621	411168	126385	304313	1020313	470167	337308	267022	125488	280315	296546	525098	266963	395830	418556	234583
	Others	6278	57781	21407	19362	152574	167303	180912	30932	38010	22569	8301	4630	52031	19354	9710	162	28067	107371	25579	8214	10837	11887	47817	2991	17577	33553	90267	17549	156	12806	69616	129951	74757	356961	87689	160965	778753	304799	301614	121604	46959	169146	216076	483299	142513	281539	116859	61415
	MHC-I	9982	192019	103068	89825	166321	108914	155519	89625	22568	164568	27903	137963	198937	37194	38905	1005	96118	222448	105747	54147	37539	135026	34862	17424	30469	44480	179881	76233	247619	141934	120830	102843	142841	54154	38686	143312	241434	165314	35662	145379	78517	111118	80434	41604	124417	114259	301643	173148
Tumor	All	165521	849322	81176	119727	153364	162145	3355	241025	303873	127935	339432	580236	127299	121726	132942	46681	207496	779268	120215	649227	66010	572597	98877	238432	51943	595360	171694	427881	339603	212336	221066	479599	312569	249284	51239	389848	94952	207232	117062	45998	76352	777320	55184	12596	83723	36371	112521	250801
	Others	3795	47067	1781	15968	17540	70084	1015	22954	7245	1867	2747	163	5692	37085	8741	217	10879	64949	5469	4113	38971	1444	30466	3590	13551	90994	17373	37752	8331	5513	13696	144987	31373	196920	39022	125780	90781	164882	115704	7305	10890	533244	30505	7033	56008	6710	4205	44959
	MHC-I	161707	802193	79385	103740	135807	92035	2340	218052	296605	126053	336635	579974	121584	84628	124185	46460	196595	714250	114732	645048	27036	571104	68400	234820	38389	504293	154315	390088	331248	206802	207374	334543	281166	52317	12214	264005	4163	42333	1345	38692	65452	243975	24673	5557	27708	29659	108298	205814
		S-1626333	S-1720923	S-1723229	S-1723608	S-1725588	S-1727078	S-1727299	S-1729058	S-1732175	S-1732386	S-1734849	S-1736408	S-1736674	S-1740304	S-1755037	S-1803398	S-1807132	S-1810265	S-1811679	S-1818804	S-1820613	S-1824357	S-1826011	S-1826906	S-1827729	S-1828329	S-1830806	S-1831647	S-1833760	S-1843540	S-1845354	S-1845753	S-1846618	S-1849414	S-1852803	S-1853049	S-1853984	S-1855215	S-1855736	S-1855996	S-1900292	S-1903749	S-1904096	S-1904104	S-1905508	S-1907235	S-1907382	S-1907392
Non-tumor	MHC-I	0.613748	0.768629	0.827949	0.822626	0.521474	0.394257	0.462208	0.0746522	0.372483	0.879309	0.770652	0.967455	0.792625	0.657649	0.800202	0.861183	0.773916	0.674369	0.805158	0.868186	0.775952	0.919001	0.421589	0.853323	0.634137	0.569971	0.665799	0.812805	0.908844	0.917218	0.634351	0.441722	0.656375	0.131708	0.306096	0.470936	0.236627	0.351607	0.105725	0.544446	0.625693	0.396404	0.271236	0.0792309	0.466046	0.288657	0.720675	0.73811
Tumor	MHC-I	0.976958	0.94451	0.977937	0.866471	0.885521	0.567609	0.697466	0.904686	0.976082	0.985289	0.99176	0.999548	0.955106	0.695234	0.934129	0.995266	0.947464	0.916565	0.95439	0.993563	0.409574	0.997393	0.691769	0.984851	0.73906	0.847039	0.898779	0.911674	0.975398	0.973938	0.938064	0.697547	0.899533	0.209869	0.238373	0.6772	0.0438432	0.204278	0.0114896	0.841167	0.85724	0.313867	0.447104	0.441172	0.330948	0.815457	0.962469	0.820627
CD4
Tissue category	Phenotype	S-1626333	S-1720923	S-1723229	S-1723608	S-1725588	S-1727078	S-1727299	S-1729058	S-1732175	S-1732386	S-1734849	S-1736408	S-1736674	S-1740304	S-1755037	S-1803398	S-1807132	S-1810265	S-1811679	S-1818804	S-1820613	S-1824357	S-1826011	S-1826906	S-1827729	S-1828329	S-1830806	S-1831647	S-1833760	S-1843540	S-1845354	S-1845753	S-1846618	S-1849414	S-1852803	S-1853049	S-1853984	S-1855215	S-1855736	S-1855996	S-1900292	S-1903749	S-1904096	S-1904104	S-1905508	S-1907235	S-1907382	S-1907392
All	All	181879	1099257	205817	229025	472373	438733	340119	361635	364605	325330	375691	722845	379238	180690	181633	47853	331708	1109372	251598	711621	114420	719555	187717	258851	99991	673602	442031	521710	612074	368423	411726	712650	521378	662563	178436	696529	1116408	678390	454579	313694	201868	1058480	355919	547955	358817	441901	531266	485667
	Others	180669	1097660	205653	228908	471303	438672	340070	359851	364012	324960	370502	718422	379048	180559	179617	45697	331374	1108598	250644	709162	113967	713376	187513	256018	99638	671573	441982	519310	611916	368077	410982	711808	530372	661713	178370	695974	1115804	678315	454320	312404	201816	1058156	355809	547658	358356	441730	530924	485599
	CD4	1187	1515	143	92	1004	1	10	1754	560	335	5136	4313	150	109	1996	2151	300	663	929	2386	448	6116	178	2807	348	1950	18	2351	110	321	689	744	953	749	53	456	469	4	214	1250	30	169	66	87	419	137	270	20
Empty	All	94	115	155	105	65	337	294	42	144	10239	52	5	954	2408	72	5	15	243	46	26	32	31	6148	0	0	203	164	39	16	1343	182	228	1188	2111	812	2368	1143	991	209	674	28	845	4189	10261	8131	9700	189	283
	Others	94	115	154	97	65	337	294	42	143	10238	25	5	954	2405	72	4	15	243	46	26	32	31	6146	0	0	203	164	39	16	1342	182	228	1188	2107	812	2368	1142	991	209	674	28	842	4187	10227	8003	9700	189	283
	CD4	0	0	1	8	0	0	0	0	1	0	27	0	0	2	0	0	0	0	0	0	0	0	0	0	0	0	0	0	0	1	0	0	0	3	0	0	0	0	0	0	0	0	0	25	126	0	0	0
Non-tumor	All	16264	249820	124486	109193	318944	276251	336470	120568	60588	187156	36207	142604	250985	56556	48619	1167	124197	329861	131337	62368	48378	146927	82692	20419	48048	78039	270173	93790	272455	154744	190478	232823	217621	411168	126385	304313	1020313	470167	337308	267022	125488	280315	296546	525098	266963	395830	418556	234583
	Others	16195	249683	124369	109135	318170	276216	336421	119958	60424	186847	36018	141333	250835	56487	48232	1146	124180	329539	130665	61740	48135	145136	82637	20085	47850	77599	270134	93395	272366	154506	189879	232488	217018	410649	126323	304041	1019721	470109	337065	265837	125448	280145	296450	524842	266677	395684	418289	234546
	CD4	65	117	106	52	725	1	10	599	154	290	186	1260	133	61	383	21	5	280	661	621	241	1777	42	330	196	434	14	387	65	234	567	306	580	466	52	236	466	4	211	1146	28	119	60	61	253	114	213	17
		S-1626333	S-1720923	S-1723229	S-1723608	S-1725588	S-1727078	S-1727299	S-1729058	S-1732175	S-1732386	S-1734849	S-1736408	S-1736674	S-1740304	S-1755037	S-1803398	S-1807132	S-1810265	S-1811679	S-1818804	S-1820613	S-1824357	S-1826011	S-1826906	S-1827729	S-1828329	S-1830806	S-1831647	S-1833760	S-1843540	S-1845354	S-1845753	S-1846618	S-1849414	S-1852803	S-1853049	S-1853984	S-1855215	S-1855736	S-1855996	S-1900292	S-1903749	S-1904096	S-1904104	S-1905508	S-1907235	S-1907382	S-1907392
Non-tumor	CD4	0.00399656	0.000468337	0.000851501	0.000476221	0.00227313	3.6199e-06	2.97203e-05	0.00496815	0.00254176	0.00154951	0.00513713	0.00883566	0.000529912	0.00107858	0.00787758	0.0179949	4.02586e-05	0.000848842	0.00503285	0.00995703	0.0049816	0.0120944	0.000507909	0.0161614	0.00407925	0.00556132	5.18186e-05	0.00412624	0.000238572	0.00151217	0.00297672	0.0013143	0.00266518	0.00113336	0.000411441	0.000775517	0.000456723	8.50762e-06	0.000625541	0.00429178	0.000223129	0.000424522	0.000202329	0.000116169	0.000947697	0.000288002	0.000508892	7.2469e-05
CD8
Tissue category	Phenotype	S-1626333	S-1720923	S-1723229	S-1723608	S-1725588	S-1727078	S-1727299	S-1729058	S-1732175	S-1732386	S-1734849	S-1736408	S-1736674	S-1740304	S-1755037	S-1803398	S-1807132	S-1810265	S-1811679	S-1818804	S-1820613	S-1824357	S-1826011	S-1826906	S-1827729	S-1828329	S-1830806	S-1831647	S-1833760	S-1843540	S-1845354	S-1845753	S-1846618	S-1849414	S-1852803	S-1853049	S-1853984	S-1855215	S-1855736	S-1855996	S-1900292	S-1903749	S-1904096	S-1904104	S-1905508	S-1907235	S-1907382	S-1907392
All	All	181879	1099257	205817	229025	472373	438733	340119	361635	364605	325330	375691	722845	379238	180690	181633	47853	331708	1109372	251598	711621	114420	719555	187717	258851	99991	673602	442031	521710	612074	368423	411726	712650	531378	662563	178436	696529	1116408	678390	454579	313694	201868	1058480	355919	547955	358817	441901	531266	485667
	Others	171626	1058151	201970	228569	457247	437939	337285	354642	361828	317720	357989	672579	374942	180609	176074	46326	325967	1105064	248897	709040	114165	692621	185038	236471	97944	669949	438421	492784	610243	366656	410958	704160	527606	661147	177663	688845	1115857	677330	454399	312993	200183	1054311	355312	547535	358519	439706	528593	480500
	CD8	10230	41024	3826	431	15060	734	2795	6963	2744	7575	17649	50156	4256	59	5539	1522	5707	4197	2676	2508	250	26871	2653	22354	2042	3574	3579	28877	1783	1742	713	8392	3719	1315	760	7585	416	989	135	661	1663	4014	563	210	256	2161	2601	5119
Empty	All	94	115	155	105	65	337	294	42	144	10239	52	5	954	2408	72	5	15	243	46	26	32	31	6148	0	0	203	164	39	16	1343	182	228	1188	2111	812	2368	1143	991	209	674	28	845	4189	10261	8131	9700	189	283
	Others	94	114	155	97	65	337	294	42	142	10238	44	5	954	2407	72	4	15	243	46	26	32	31	6146	0	0	203	164	39	16	1343	182	228	1188	2109	812	2360	1142	991	209	671	28		4187	10250	8129	9697	189	283
	CD8	0	1	0	8	0	0	0	0	2	0	8	0	0	0	0	0	0	0	0	0	0	0	0	0	0	0	0	0	0	0	0	0	0	1	0	8	0	0	0	3	0	0	0	2	0	3	0	0
Non-tumor	All	16264	249820	124486	109193	318944	276251	336470	120568	60588	187156	36207	142604	250985	56556	48619	1167	124197	329861	131337	62368	48378	146927	82692	20419	48048	78039	270173	93790	272455	154744	190478	232823	217621	411168	126385	304313	1020313	470167	337308	267022	125488	280315	296546	525098	266963	395830	418556	234583
	Others	16075	242071	121601	108943	307703	275527	333672	117257	59730	181695	35211	135881	246987	56538	47536	1162	122758	328881	130465	61962	48191	141942	81317	18568	47514	77533	267253	89355	271160	153414	189884	229988	214927	410031	125640	299300	1019783	469173	337201	266358	124454	277704	296081	524718	266707	393730	416078	229751
	CD8	185	7729	2874	244	11192	690	2759	3300	848	5442	993	6712	3981	10	1079	5	1427	938	861	399	185	4971	1308	1847	532	500	2895	4427	1271	1326	562	2806	2671	1084	735	4977	404	940	75	625	1022	2560	429	185	223	2068	2424	4812
		S-1626333	S-1720923	S-1723229	S-1723608	S-1725588	S-1727078	S-1727299	S-1729058	S-1732175	S-1732386	S-1734849	S-1736408	S-1736674	S-1740304	S-1755037	S-1803398	S-1807132	S-1810265	S-1811679	S-1818804	S-1820613	S-1824357	S-1826011	S-1826906	S-1827729	S-1828329	S-1830806	S-1831647	S-1833760	S-1843540	S-1845354	S-1845753	S-1846618	S-1849414	S-1852803	S-1853049	S-1853984	S-1855215	S-1855736	S-1855996	S-1900292	S-1903749	S-1904096	S-1904104	S-1905508	S-1907235	S-1907382	S-1907392
Non-tumor	CD8	0.0113748	0.0309383	0.0230869	0.00223458	0.0350908	0.00249773	0.00819984	0.0273704	0.0139962	0.0290773	0.0274256	0.0470674	0.0158615	0.000176816	0.022193	0.00428449	0.0114898	0.00284362	0.00655565	0.00639751	0.00382405	0.0338331	0.0158177	0.090455	0.0110723	0.00640705	0.0107154	0.0472012	0.00466499	0.00856899	0.00295047	0.0120521	0.0122736	0.00263639	0.00581556	0.0163549	0.000395957	0.00199929	0.000222349	0.00234063	0.00814421	0.00913258	0.00144666	0.000352315	0.000835322	0.00522447	0.00579134	0.020513
[truncated: 12 more columns]
